# Supplementary material for: Evaluating freshwater macroinvertebrates from eDNA metabarcoding: A river Nalón case study
Source: PLoS One. 2018 Aug 8;13(8):e0201741. doi: 10.1371/journal.pone.0201741 (PMC6082553; doi:10.1371/journal.pone.0201741)
Supplement: S1 Table — Raw data obtained with COI marker clustered in family OTUs (Operational Taxonomic Units). N_genus: Number of genus per family within sampling points. NA: non-asignment at that level. (XLSX) [file pone.0201741.s001.xlsx]

## Sheet: COI
S1 Table. COI OTU Table. Raw data obtained with COI marker clustered in family OTUs (Operational Taxonomic Units). N_genus: Number of genus per family within sampling points. NA: non-asignment at that level.
Consensus Lineage				Sampling points (N_genus)
Phylum	Class/Subclass	Order	Family	Caleao	Upper Nalón	Tanes	Anzó	Rioseco	Downstream Nalón
Annelida	Hirudinida	Rhynchobdellida	Glossiphoniidae	0	0	0	1	1	2
Annelida	NA	Haplotaxida	Enchytraeidae	2	2	2	0	1	1
Annelida	NA	Haplotaxida	Lumbricidae	0	1	1	0	0	0
Annelida	NA	Haplotaxida	Naididae	4	5	7	2	5	6
Annelida	NA	Lumbriculida	Lumbriculidae	1	1	1	0	0	0
Annelida	Polychaeta	Capitellida	Capitellidae	1	1	1	0	1	1
Annelida	Polychaeta	Phyllodocida	Polynoidae	0	1	1	0	0	0
Arthropoda	Arachnida	Araneae	Anyphaenidae	1	1	1	0	0	1
Arthropoda	Arachnida	Araneae	Araneidae	0	0	0	0	0	1
Arthropoda	Arachnida	Araneae	Linyphiidae	0	1	1	0	0	0
Arthropoda	Arachnida	Araneae	Oxyopidae	1	1	1	1	1	1
Arthropoda	Arachnida	Araneae	Pisauridae	1	1	1	1	1	1
Arthropoda	Arachnida	Araneae	Salticidae	3	4	8	3	2	0
Arthropoda	Arachnida	Araneae	Tetragnathidae	1	1	1	0	0	0
Arthropoda	Arachnida	Araneae	Theridiidae	1	5	0	0	1	0
Arthropoda	Arachnida	Oribatida	Brachychthoniidae	1	1	1	1	1	1
Arthropoda	Branchiopoda	Diplostraca	Chydoridae	0	0	0	1	3	3
Arthropoda	Branchiopoda	Diplostraca	Daphniidae	0	0	1	0	0	0
Arthropoda	Branchiopoda	Diplostraca	Macrotrichidae	1	1	1	1	1	0
Arthropoda	Insecta	Coleoptera	Carabidae	0	0	0	1	1	1
Arthropoda	Insecta	Coleoptera	Cerambycidae	1	1	1	0	0	0
Arthropoda	Insecta	Coleoptera	Chrysomelidae	2	2	2	1	2	3
Arthropoda	Insecta	Coleoptera	Endomychidae	0	0	0	0	1	1
Arthropoda	Insecta	Coleoptera	Gyrinidae	0	1	1	1	0	0
Arthropoda	Insecta	Coleoptera	Staphylinidae	1	1	1	1	1	1
Arthropoda	Insecta	Diptera	Agromyzidae	3	5	5	2	3	4
Arthropoda	Insecta	Diptera	Anthomyiidae	1	1	1	0	0	0
Arthropoda	Insecta	Diptera	Calliphoridae	3	5	5	3	3	3
Arthropoda	Insecta	Diptera	Cecidomyiidae	4	4	4	1	2	2
Arthropoda	Insecta	Diptera	Ceratopogonidae	2	2	2	2	2	2
Arthropoda	Insecta	Diptera	Chironomidae	18	20	21	18	20	21
Arthropoda	Insecta	Diptera	Culicidae	2	2	2	3	3	3
Arthropoda	Insecta	Diptera	Dolichopodidae	1	1	1	0	0	0
Arthropoda	Insecta	Diptera	Drosophilidae	2	3	3	3	4	4
Arthropoda	Insecta	Diptera	Hybotidae	1	2	2	1	1	1
Arthropoda	Insecta	Diptera	Muscidae	2	3	3	3	3	3
Arthropoda	Insecta	Diptera	NA	1	1	1	1	1	1
Arthropoda	Insecta	Diptera	Nycteribiidae	1	1	1	0	1	1
Arthropoda	Insecta	Diptera	Pediciidae	1	1	1	0	0	0
Arthropoda	Insecta	Diptera	Psychodidae	1	1	1	1	1	1
Arthropoda	Insecta	Diptera	Sciomyzidae	0	0	0	0	0	1
Arthropoda	Insecta	Diptera	Simuliidae	1	2	2	1	1	1
Arthropoda	Insecta	Diptera	Sphaeroceridae	0	2	2	0	0	0
Arthropoda	Insecta	Diptera	Syrphidae	3	4	4	5	5	5
Arthropoda	Insecta	Diptera	Tabanidae	0	1	1	0	1	1
Arthropoda	Insecta	Diptera	Tachinidae	6	7	7	3	5	5
Arthropoda	Insecta	Diptera	Tipulidae	1	1	1	1	1	1
Arthropoda	Insecta	Ephemeroptera	Baetidae	1	2	2	2	2	2
Arthropoda	Insecta	Ephemeroptera	Ephemerellidae	1	1	1	0	0	0
Arthropoda	Insecta	Ephemeroptera	Ephemeridae	1	1	1	1	1	1
Arthropoda	Insecta	Ephemeroptera	Heptageniidae	1	2	2	0	1	1
Arthropoda	Insecta	Hemiptera	Anoeciidae	0	1	1	0	0	1
Arthropoda	Insecta	Hemiptera	Aphididae	3	5	4	2	2	4
Arthropoda	Insecta	Hemiptera	Aphrophoridae	1	1	1	1	1	1
Arthropoda	Insecta	Hemiptera	Cicadidae	1	3	3	1	1	2
Arthropoda	Insecta	Hemiptera	Clastopteridae	0	1	1	0	0	1
Arthropoda	Insecta	Hemiptera	Drepanosiphidae	0	0	0	0	0	1
Arthropoda	Insecta	Hemiptera	Mesovellidae	1	1	1	1	1	1
Arthropoda	Insecta	Hemiptera	Gelastocoridae	1	1	1	1	1	1
Arthropoda	Insecta	Hemiptera	NA	0	0	0	0	0	1
Arthropoda	Insecta	Hemiptera	NA	1	1	1	1	1	1
Arthropoda	Insecta	Hemiptera	Pentatomidae	0	1	1	0	0	0
Arthropoda	Insecta	Hymenoptera	Apidae	3	1	1	1	1	0
Arthropoda	Insecta	Hymenoptera	Braconidae	5	10	11	5	6	6
Arthropoda	Insecta	Hymenoptera	Cephidae	1	1	1	0	0	0
Arthropoda	Insecta	Hymenoptera	Chrysididae	1	1	3	2	2	2
Arthropoda	Insecta	Hymenoptera	Colletidae	27	2	2	2	3	2
Arthropoda	Insecta	Hymenoptera	Eucharitidae	0	1	1	1	1	1
Arthropoda	Insecta	Hymenoptera	Formicidae	2	3	2	0	0	1
Arthropoda	Insecta	Hymenoptera	Ichneumonidae	1	1	1	0	0	0
Arthropoda	Insecta	Hymenoptera	Pamphiliidae	0	0	1	0	0	0
Arthropoda	Insecta	Hymenoptera	Pteromalidae	1	1	1	0	0	1
Arthropoda	Insecta	Hymenoptera	Tenthredinidae	1	1	1	0	2	2
Arthropoda	Insecta	Lepidoptera	Elachistidae	1	1	1	1	1	1
Arthropoda	Insecta	Lepidoptera	Erebidae	1	1	2	1	1	2
Arthropoda	Insecta	Lepidoptera	Geometridae	7	10	10	4	5	5
Arthropoda	Insecta	Lepidoptera	Gracillariidae	2	2	2	1	1	1
Arthropoda	Insecta	Lepidoptera	Hesperiidae	2	1	2	1	1	1
Arthropoda	Insecta	Lepidoptera	Lycaenidae	1	6	9	4	6	7
Arthropoda	Insecta	Lepidoptera	Nepticulidae	1	1	1	1	0	0
Arthropoda	Insecta	Lepidoptera	Noctuidae	4	6	8	1	1	4
Arthropoda	Insecta	Lepidoptera	Notodontidae	1	1	1	1	1	1
Arthropoda	Insecta	Lepidoptera	Nymphalidae	2	2	2	3	4	3
Arthropoda	Insecta	Lepidoptera	Oecophoridae	0	0	0	1	1	1
Arthropoda	Insecta	Lepidoptera	Papilionidae	2	2	3	2	2	2
Arthropoda	Insecta	Lepidoptera	Plutellidae	0	1	1	0	0	0
Arthropoda	Insecta	Lepidoptera	Pyralidae	0	1	1	0	0	1
Arthropoda	Insecta	Lepidoptera	Tortricidae	1	1	1	1	1	1
Arthropoda	Insecta	Lepidoptera	Uraniidae	1	1	1	1	1	1
Arthropoda	Insecta	Mecoptera	Panorpidae	1	1	1	0	1	1
Arthropoda	Insecta	Neuroptera	Berothidae	1	1	1	0	0	0
Arthropoda	Insecta	Neuroptera	Chrysopidae	2	2	2	0	0	0
Arthropoda	Insecta	Neuroptera	Hemerobiidae	1	2	2	1	1	1
Arthropoda	Insecta	Odonata	Libellulidae	0	0	0	0	1	1
Arthropoda	Insecta	Plecoptera	Leuctridae	1	1	1	0	1	1
Arthropoda	Insecta	Plecoptera	Nemouridae	1	1	1	0	0	0
Arthropoda	Insecta	Psocoptera	NA	1	1	1	0	1	1
Arthropoda	Insecta	Trichoptera	Brachycentridae	1	1	1	1	1	1
Arthropoda	Insecta	Trichoptera	Hydropsychidae	1	2	2	1	2	2
Arthropoda	Insecta	Trichoptera	Hydroptilidae	0	0	0	1	1	1
Arthropoda	Insecta	Trichoptera	Lepidostomatidae	1	1	1	0	0	0
Arthropoda	Insecta	Trichoptera	Leptoceridae	0	0	0	0	1	1
Arthropoda	Insecta	Trichoptera	Philopotamidae	1	1	1	1	1	1
Arthropoda	Insecta	Trichoptera	Polycentropodidae	0	0	0	1	1	1
Arthropoda	Insecta	Trichoptera	Psychomyiidae	1	1	1	2	2	1
Arthropoda	Insecta	Trichoptera	Rhyacophilidae	1	1	1	1	1	1
Arthropoda	Insecta	Trichoptera	Sericostomatidae	1	1	1	0	0	0
Arthropoda	Malacostraca	Isopoda	Cirolanidae	0	1	1	0	0	0
Arthropoda	Maxillopoda	Cyclopoida	Cyclopidae	0	1	1	1	2	1
Arthropoda	Ostracoda	Podocopida	Cyprididae	0	0	0	0	1	1
Arthropoda	Ostracoda	Podocopida	NA	0	1	1	1	1	1
Ascomycota	Dothideomycetes	Capnodiales	Cladosporiaceae	1	1	1	1	1	1
Ascomycota	Eurotiomycetes	Eurotiales	Aspergillaceae	1	2	2	2	2	2
Ascomycota	Eurotiomycetes	Eurotiales	Trichocomaceae	0	1	1	1	1	1
Ascomycota	Leotiomycetes	NA	Pseudeurotiaceae	1	1	1	1	1	1
Ascomycota	Sordariomycetes	Hypocreales	Bionectriaceae	2	2	2	1	2	2
Ascomycota	Sordariomycetes	Hypocreales	Hypocreaceae	1	1	1	1	0	1
Ascomycota	Sordariomycetes	Hypocreales	NA	1	1	1	0	0	1
Ascomycota	Sordariomycetes	Hypocreales	NA	1	1	1	0	1	1
Ascomycota	Sordariomycetes	Hypocreales	NA	1	1	1	1	1	1
Ascomycota	Sordariomycetes	Hypocreales	Nectriaceae	4	6	6	1	5	5
Ascomycota	Sordariomycetes	Sordariales	Sordariaceae	1	1	1	1	1	1
Bacillariophyta	Bacillariophyceae	Naviculales	Naviculaceae	1	3	3	0	1	1
Bacillariophyta	Bacillariophyceae	Naviculales	Sellaphoraceae	1	2	2	1	1	1
Bacillariophyta	Coscinodiscophyceae	Chaetocerotales	Chaetocerotaceae	1	1	1	0	0	0
Bacillariophyta	Coscinodiscophyceae	Melosirales	Hyalodiscaceae	1	0	0	1	1	1
Bacillariophyta	Coscinodiscophyceae	NA	Stephanodiscaceae	1	1	1	0	0	1
Bacillariophyta	Fragilariophyceae	Fragilariales	Fragilariaceae	1	1	1	0	0	0
Bacillariophyta	Fragilariophyceae	Striatellales	Striatellaceae	1	1	1	0	0	0
Bacillariophyta	Mediophyceae	Cymatosirales	Cymatosiraceae	1	1	1	0	0	0
Bacillariophyta	Mediophyceae	Lithodesmiales	Lithodesmiaceae	1	1	1	0	0	0
Basidiomycota	Agaricomycetes	Agaricales	Agaricaceae	1	0	1	1	1	1
Basidiomycota	Agaricomycetes	Agaricales	Cortinariaceae	1	1	1	0	0	1
Basidiomycota	Agaricomycetes	Agaricales	Entolomataceae	1	1	1	0	0	0
Basidiomycota	Agaricomycetes	Agaricales	Physalacriaceae	1	1	1	0	0	0
Basidiomycota	Agaricomycetes	Agaricales	Pluteaceae	1	1	1	0	0	0
Basidiomycota	Agaricomycetes	Agaricales	Psathyrellaceae	1	1	1	1	1	1
Basidiomycota	Agaricomycetes	Agaricales	Tricholomataceae	2	2	2	1	3	3
Basidiomycota	Agaricomycetes	Boletales	Boletaceae	1	2	2	0	0	0
Basidiomycota	Agaricomycetes	Boletales	Paxillaceae	1	1	1	0	0	0
Basidiomycota	NA	Pucciniales	Melampsoraceae	1	1	1	1	1	1
Bryozoa	Gymnolaemata	Cheilostomatida	Candidae	1	1	1	0	0	0
Chordata	Actinopterygii	Cypriniformes	Cyprinidae	1	1	2	1	1	1
Chordata	Actinopterygii	Salmoniformes	Salmonidae	1	2	1	1	1	2
Chordata	Amphibia	Anura	Bufonidae	1	1	1	0	0	1
Chordata	Aves	Passeriformes	Cinclidae	1	1	1	0	0	0
Chordata	Aves	Passeriformes	Passeridae	1	1	1	0	0	0
Chordata	Mammalia	Carnivora	Canidae	1	1	1	0	0	0
Chordata	Mammalia	NA	Suidae	1	0	0	1	1	1
Chordata	Mammalia	Primates	Hominidae	1	1	1	1	1	1
Chordata	Mammalia	Rodentia	Dipodidae	1	0	1	0	0	1
Cnidaria	Hydrozoa	Hydroida	Aequoreidae	1	1	1	0	0	0
Cnidaria	Hydrozoa	Hydroida	Campanulariidae	2	4	4	3	4	3
Cnidaria	Hydrozoa	Hydroida	Corymorphidae	0	0	5	0	0	0
Cnidaria	Hydrozoa	Hydroida	Hydridae	1	1	1	1	1	1
Cnidaria	Hydrozoa	Hydroida	Olindiidae	1	1	1	1	1	1
Cnidaria	Hydrozoa	Trachylina	Rhopalonematidae	1	1	1	1	1	1
Gastrotricha	NA	Chaetonotida	Chaetonotidae	1	1	1	0	1	1
Mollusca	Gastropoda	NA	Achatinellidae	1	1	1	0	0	1
Mollusca	Gastropoda	NA	Agriolimacidae	0	0	0	0	0	1
Mollusca	Gastropoda	NA	Ancylidae	1	1	1	1	1	1
Mollusca	Gastropoda	NA	Bithyniidae	0	0	0	0	0	1
Mollusca	Gastropoda	NA	Bulimulidae	0	0	1	0	0	0
Mollusca	Gastropoda	NA	Helicarionidae	0	0	1	0	0	0
Mollusca	Gastropoda	NA	Helicidae	0	0	0	1	1	1
Mollusca	Gastropoda	NA	Hydrobiidae	0	1	1	2	1	2
Mollusca	Gastropoda	NA	Limacidae	1	1	1	0	0	0
Mollusca	Gastropoda	NA	Lymnaeidae	0	0	0	2	2	2
Mollusca	Gastropoda	NA	Physidae	0	0	0	0	1	1
Mollusca	Gastropoda	NA	Planorbidae	2	2	3	0	2	2
NA	Dinophyceae	Gonyaulacales	Amphidomataceae	1	2	2	1	1	2
NA	Dinophyceae	Lophodiniales	Lophodiniaceae	0	0	1	1	1	1
NA	Dinophyceae	NA	NA	0	1	1	1	1	1
NA	Dinophyceae	NA	NA	0	0	1	0	0	2
NA	Dinophyceae	Peridiniales	Oxytoxaceae	0	0	1	0	0	1
NA	Dinophyceae	Peridiniales	Peridiniaceae	0	0	0	0	1	2
NA	Dinophyceae	Peridiniales	Protoperidiniaceae	0	0	0	0	0	1
NA	Dinophyceae	Suessiales	Suessiaceae	0	0	1	0	0	1
NA	Dinophyceae	Suessiales	Symbiodiniaceae	0	1	1	0	0	1
NA	Dinophyceae	Thoracosphaerales	NA	0	0	1	0	0	1
NA	Florideophyceae	Acrochaetiales	Acrochaetiaceae	1	1	1	1	1	1
NA	Heterotrichea	Heterotrichida	Stentoridae	0	0	1	0	0	0
NA	NA	Arcellinida	Lesquereusiidae	1	1	1	0	0	0
NA	NA	Euglyphida	Cyphoderiidae	1	1	1	0	1	1
NA	NA	Himatismenida	Cochliopodiidae	1	1	1	1	1	1
NA	NA	Himatismenida	NA	0	1	1	0	0	0
NA	NA	Lagenidiales	Lagenidiaceae	1	1	1	1	1	1
NA	NA	Leptomitales	NA	1	1	1	0	1	1
NA	NA	Mucorales	Mucoraceae	1	1	1	0	0	1
NA	NA	NA	Vannellidae	1	1	1	1	1	1
NA	NA	Peronosporales	Salisapiliaceae	1	1	1	1	1	1
NA	NA	Physariida	Didymiaceae	1	1	1	1	1	1
NA	NA	Pythiales	Pythiaceae	4	4	4	3	3	4
NA	NA	Saprolegniales	Saprolegniaceae	3	6	7	3	5	6
Nemertea	NA	NA	NA	0	0	0	1	1	1
Porifera	Demospongiae	Haplosclerida	Spongillidae	0	0	0	1	1	1
Porifera	Demospongiae	Homosclerophorida	Plakinidae	0	1	1	1	0	0
Rotifera	Bdelloidea	Adinetida	Adinetidae	1	1	1	1	1	1
Rotifera	Bdelloidea	Philodinida	Philodinidae	1	3	3	3	3	4
Rotifera	Monogononta	Ploimida	Gastropidae	0	0	0	0	0	1
Rotifera	Monogononta	Ploimida	Lecanidae	1	1	1	1	1	1
Rotifera	Monogononta	Ploimida	Synchaetidae	1	2	2	1	2	2
