# Supplementary material for: Evaluating freshwater macroinvertebrates from eDNA metabarcoding: A river Nalón case study
Source: PLoS One. 2018 Aug 8;13(8):e0201741. doi: 10.1371/journal.pone.0201741 (PMC6082553; doi:10.1371/journal.pone.0201741)
Supplement: S2 Table — Raw data obtained with 18S marker clustered in family OTUs (Operational Taxonomic Units). N_genus: Number of genus per family within sampling points. NA: non-asignment at that level. (XLSX) [file pone.0201741.s002.xlsx]

## Sheet: Hoja1
S2 Table. 18S OTU Table. Raw data obtained with 18S marker clustered in family OTUs (Operational Taxonomic Units). N_genus: Number of genus per family within sampling points. NA: non-asignment at that level.
Consensus Lineage				Sampling points (N_genus)
Phylum	Class/Subclass	Order	Family	Caleao	Upper Nalón	Tanes	Anzó	Rioseco	Downstream Nalón
Annelida	Clitellata	Haplotaxida	Aeolosomatidae	2	2	1	2	1	1
Annelida	Clitellata	Haplotaxida	Enchytraeidae	1	1	0	1	1	0
Annelida	Clitellata	Haplotaxida	Tubificidae	7	8	4	7	5	8
Annelida	Clitellata	Lumbriculida	Lumbriculidae	0	0	0	1	0	0
Annelida	Clitellata	Rhynchobdellida	Glossiphoniidae	0	0	0	1	2	0
Annelida	Polychaeta	Eunicida	Amphinomidae	0	0	0	1	0	0
Annelida	Polychaeta	Golfingiida	Golfingiidae	0	0	0	0	1	0
Annelida	Polychaeta	Phyllodocida	Sphaerodoridae	1	1	1	1	1	1
Annelida	Polychaeta	Phyllodocida	Syllidae	2	2	1	1	1	1
Annelida	Polychaeta	Terebellida	Ampharetidae	1	1	0	0	0	1
Arthropoda	Arachnida	Araneae	Linyphiidae	1	1	0	0	0	0
Arthropoda	Arachnida	NA	Bdellidae	1	1	0	0	0	0
Arthropoda	Arachnida	NA	Hydryphantidae	0	1	0	2	0	0
Arthropoda	Arachnida	NA	Hygrobatidae	2	2	0	2	0	2
Arthropoda	Arachnida	NA	Labidostommatidae	0	1	0	0	0	0
Arthropoda	Arachnida	NA	Lebertiidae	1	1	0	0	1	1
Arthropoda	Arachnida	NA	Pionidae	0	0	0	1	0	0
Arthropoda	Arachnida	NA	Sperchontidae	0	1	0	1	0	1
Arthropoda	Arachnida	NA	Unionicolidae	0	0	0	1	0	0
Arthropoda	Arachnida	Opiliones	Leiobunidae	0	1	0	0	0	0
Arthropoda	Arachnida	Opiliones	Phalangiidae	0	0	1	0	0	0
Arthropoda	Arachnida	Oribatida	Brachychthoniidae	0	0	1	0	0	0
Arthropoda	Arachnida	Oribatida	Camisiidae	1	1	0	0	1	0
Arthropoda	Arachnida	Oribatida	Hydrozetidae	0	0	0	1	0	1
Arthropoda	Arachnida	Oribatida	Mycobatidae	0	0	0	1	0	1
Arthropoda	Arachnida	Oribatida	Nothridae	0	0	0	1	0	0
Arthropoda	Arachnida	Oribatida	Oppiidae	1	1	0	0	0	0
Arthropoda	Arachnida	Oribatida	Oribatulidae	0	0	0	0	0	1
Arthropoda	Arachnida	Oribatida	Phenopelopidae	0	0	0	1	0	0
Arthropoda	Arachnida	Oribatida	Phthiracaridae	0	0	0	0	0	1
Arthropoda	Collembola	NA	Hypogastruridae	0	0	0	0	0	1
Arthropoda	Diplopoda	Julida	Blaniulidae	1	1	0	0	0	0
Arthropoda	Diplopoda	Julida	Julidae	0	0	0	1	0	0
Arthropoda	Diplopoda	Spirobolida	Pachybolidae	0	0	0	0	1	0
Arthropoda	Insecta	Coleoptera	Dytiscidae	1	1	1	1	1	2
Arthropoda	Insecta	Diptera	Chironomidae	1	1	1	2	3	2
Arthropoda	Insecta	Ephemeroptera	Baetidae	1	1	2	3	3	0
Arthropoda	Insecta	Ephemeroptera	Behningiidae	0	0	1	1	0	0
Arthropoda	Insecta	Ephemeroptera	Caenidae	0	1	0	0	0	0
Arthropoda	Insecta	Ephemeroptera	Ephemerellidae	1	1	1	1	1	1
Arthropoda	Insecta	Ephemeroptera	Heptageniidae	1	1	0	1	0	0
Arthropoda	Insecta	Ephemeroptera	Polymitarcyidae	0	0	1	1	0	0
Arthropoda	Insecta	Hemiptera	Aepophilidae	0	0	0	0	0	1
Arthropoda	Insecta	Hemiptera	Delphacidae	0	0	1	0	0	1
Arthropoda	Insecta	Hemiptera	Scutelleridae	0	0	1	1	1	1
Arthropoda	Insecta	Hemiptera	Velocipedidae	0	0	0	0	0	1
Arthropoda	Insecta	Lepidoptera	Bombycidae	1	1	1	1	1	1
Arthropoda	Insecta	Lepidoptera	Nepticulidae	1	1	1	1	1	1
Arthropoda	Insecta	Megaloptera	Corydalidae	1	1	1	1	1	1
Arthropoda	Insecta	Orthoptera	Anostostomatidae	0	0	1	0	0	1
Arthropoda	Insecta	Orthoptera	Cooloolidae	1	0	1	1	1	1
Arthropoda	Insecta	Phthiraptera	Pthiridae	0	0	0	0	0	1
Arthropoda	Insecta	Trichoptera	Hydropsychidae	0	1	0	1	0	1
Arthropoda	Malacostraca	Decapoda	Penaeidae	0	1	1	1	0	1
Arthropoda	Malacostraca	Mysida	Mysidae	0	0	0	0	0	1
Arthropoda	Maxillopoda	Cyclopoida	Cyclopidae	0	1	1	3	1	2
Arthropoda	Maxillopoda	Cyclopoida	Oithonidae	0	1	0	0	0	1
Arthropoda	Maxillopoda	Harpacticoida	Ameiridae	1	0	1	0	0	0
Arthropoda	Maxillopoda	Harpacticoida	Canthocamptidae	2	2	1	2	0	0
Arthropoda	Ostracoda	Podocopida	Candonidae	1	1	1	2	1	1
Arthropoda	Ostracoda	Podocopida	Cyclocyprididae	0	0	2	1	0	1
Arthropoda	Ostracoda	Podocopida	Cyprididae	2	2	0	3	1	0
Chordata	Actinopteri	Anguilliformes	Anguillidae	0	0	0	0	0	1
Chordata	Actinopteri	Blenniiformes	Blenniidae	1	1	1	1	1	1
Chordata	Actinopteri	Characiformes	Characidae	1	1	1	1	1	1
Chordata	Actinopteri	Salmoniformes	Salmonidae	1	1	1	1	0	1
Chordata	Amphibia	Anura	Ranidae	0	0	0	1	0	0
Chordata	Aves	Psittaciformes	Loriidae	1	1	1	1	0	0
Chordata	Mammalia	NA	Cervidae	2	2	2	2	2	2
Chordata	Mammalia	Primates	Hominidae	1	1	1	1	1	1
Cnidaria	Anthozoa	Actiniaria	Actinernidae	0	0	0	1	0	1
Cnidaria	Anthozoa	Actiniaria	Actiniidae	2	2	4	2	2	4
Cnidaria	Anthozoa	Actiniaria	Actinoscyphiidae	1	2	1	1	1	1
Cnidaria	Anthozoa	Actiniaria	Actinostolidae	1	1	2	1	1	4
Cnidaria	Anthozoa	Actiniaria	Aiptasiidae	0	0	0	0	0	1
Cnidaria	Anthozoa	Actiniaria	Aliciidae	1	1	1	0	0	1
Cnidaria	Anthozoa	Actiniaria	Andvakiidae	0	0	0	0	0	1
Cnidaria	Anthozoa	Actiniaria	Diadunenidae	1	1	1	1	0	1
Cnidaria	Anthozoa	Actiniaria	Edwardsiidae	1	1	1	1	0	1
Cnidaria	Anthozoa	Actiniaria	Halcampidae	0	0	0	1	1	1
Cnidaria	Anthozoa	Actiniaria	Halcampoididae	1	0	1	0	0	1
Cnidaria	Anthozoa	Actiniaria	Haloclavidae	0	0	1	0	0	0
Cnidaria	Anthozoa	Actiniaria	Hormathiidae	0	0	0	0	0	2
Cnidaria	Anthozoa	Actiniaria	Isanthidae	1	1	1	1	0	1
Cnidaria	Anthozoa	Actiniaria	Metridiidae	1	1	1	1	1	1
Cnidaria	Anthozoa	Actiniaria	Sagartiidae	0	1	0	1	0	1
Cnidaria	Anthozoa	Actiniaria	Stichodactylidae	0	1	0	0	0	2
Cnidaria	Anthozoa	Alcyonacea	Alcyoniidae	1	1	1	1	1	1
Cnidaria	Anthozoa	Alcyonacea	Anthothelidae	1	1	1	1	0	0
Cnidaria	Anthozoa	Alcyonacea	Briareidae	1	0	0	1	0	1
Cnidaria	Anthozoa	Alcyonacea	Chrysogorgiidae	1	1	2	2	1	2
Cnidaria	Anthozoa	Alcyonacea	Ellisellidae	1	1	2	2	1	2
Cnidaria	Anthozoa	Alcyonacea	Ifalukellidae	1	1	1	1	1	1
Cnidaria	Anthozoa	Alcyonacea	Isididae	3	2	3	1	2	3
Cnidaria	Anthozoa	Alcyonacea	Melithaeidae	0	0	0	0	0	1
Cnidaria	Anthozoa	Alcyonacea	Plexauridae	7	1	1	1	1	1
Cnidaria	Anthozoa	Alcyonacea	Primnoidae	1	5	6	7	5	7
Cnidaria	Anthozoa	Antipatharia	Antipathidae	0	0	0	1	0	0
Cnidaria	Anthozoa	Ceriantharia	Cerianthidae	0	0	2	1	0	1
Cnidaria	Anthozoa	Pennatulacea	Funiculinidae	1	1	1	1	1	1
Cnidaria	Anthozoa	Pennatulacea	Protoptilidae	1	0	1	1	0	1
Cnidaria	Anthozoa	Pennatulacea	Renillidae	1	1	1	1	1	1
Cnidaria	Anthozoa	Pennatulacea	Virgulariidae	3	3	3	3	2	3
Cnidaria	Anthozoa	Ptychodactiaria	Ptychodactiidae	0	0	0	0	0	1
Cnidaria	Anthozoa	Scleractinia	Oculinidae	0	0	0	1	0	1
Cnidaria	Anthozoa	Scleractinia	Pocilloporidae	1	1	0	1	1	1
Cnidaria	Anthozoa	Scleractinia	Poritidae	1	1	1	1	1	1
Cnidaria	Anthozoa	Telestacea	Telestidae	1	1	1	1	0	1
Cnidaria	Cubozoa	Chirodropida	NA	1	1	0	0	0	0
Cnidaria	Hydrozoa	Actinulida	Halammohydridae	0	0	1	1	0	1
Cnidaria	Hydrozoa	Anthoathecata	Bougainvilliidae	1	1	1	1	1	2
Cnidaria	Hydrozoa	Anthoathecata	Hydractiniidae	1	1	1	1	0	1
Cnidaria	Hydrozoa	Anthoathecata	Pennariidae	1	1	1	1	0	1
Cnidaria	Hydrozoa	Anthoathecata	Stylasteridae	0	0	1	0	2	0
Cnidaria	Hydrozoa	Leptothecata	Aglaopheniidae	0	0	1	0	0	0
Cnidaria	Hydrozoa	Limnomedusae	Monobrachidae	0	0	0	0	0	1
Cnidaria	Hydrozoa	Limnomedusae	Olindiidae	1	4	3	4	3	4
Cnidaria	Hydrozoa	Narcomedusae	Aeginidae	0	0	1	0	1	2
Cnidaria	Hydrozoa	Siphonophorae	Prayidae	1	0	1	1	0	1
Cnidaria	Hydrozoa	Trachymedusae	Geryoniidae	1	1	1	1	1	1
Cnidaria	Hydrozoa	Trachymedusae	Rhopalonematidae	1	1	1	1	1	1
Cnidaria	Scyphozoa	Coronatae	Linuchidae	1	1	1	1	1	1
Cnidaria	Scyphozoa	Coronatae	Nausithoidae	0	1	1	1	0	1
Cnidaria	Scyphozoa	Rhizostomeae	Cassiopeidae	0	0	1	1	0	1
Cnidaria	Scyphozoa	Rhizostomeae	Mastigiidae	0	0	0	1	0	1
Cnidaria	Scyphozoa	Rhizostomeae	NA	0	0	0	0	0	1
Cnidaria	Scyphozoa	Semaeostomeae	Drymonematidae	1	1	1	1	0	0
Cnidaria	Scyphozoa	Semaeostomeae	Ulmaridae	0	0	1	1	0	1
Cnidaria	Staurozoa	Stauromedusae	Craterolophidae	0	0	0	1	0	0
Cnidaria	Staurozoa	Stauromedusae	Haliclystidae	0	0	0	1	0	1
Gastrotricha	NA	Chaetonotida	Chaetonotidae	3	3	1	5	1	1
Mollusca	Bivalvia	Mytiloida	Mytilidae	1	1	0	0	0	0
Mollusca	Bivalvia	Veneroida	Mactridae	1	1	1	1	1	1
Mollusca	Gastropoda	NA	Aclididae	1	1	1	1	1	1
Mollusca	Gastropoda	NA	Anabathridae	0	0	0	1	0	0
Mollusca	Gastropoda	NA	Ancylidae	1	2	0	1	0	3
Mollusca	Gastropoda	NA	Caecidae	0	1	0	1	1	1
Mollusca	Gastropoda	NA	Cerithiidae	0	1	0	1	0	0
Mollusca	Gastropoda	NA	Conidae	0	0	0	1	0	2
Mollusca	Gastropoda	NA	Ebalidae	1	1	1	1	1	1
Mollusca	Gastropoda	NA	Epitoniidae	0	0	0	1	0	0
Mollusca	Gastropoda	NA	Hydrobiidae	0	0	0	1	0	0
Mollusca	Gastropoda	NA	Littorinidae	0	0	0	1	0	0
Mollusca	Gastropoda	NA	Planorbidae	0	0	0	0	1	0
Mollusca	Gastropoda	NA	Raphitomidae	0	0	0	1	0	0
Mollusca	Gastropoda	NA	Rissoinidae	0	0	0	1	0	0
Mollusca	Gastropoda	NA	Turridae	0	0	0	1	0	0
Mollusca	Gastropoda	NA	Volutidae	0	0	0	1	0	0
Nematoda	Chromadorea	Araeolaimida	Cylindrolaimidae	0	0	1	0	0	0
Nematoda	Chromadorea	Araeolaimida	Plectidae	2	2	1	0	2	2
Nematoda	Chromadorea	Araeolaimida	Rhabdolaimidae	0	0	1	1	1	1
Nematoda	Chromadorea	Chromadorida	Cyatholaimidae	1	1	1	0	2	0
Nematoda	Chromadorea	Desmodorida	Microlaimidae	0	0	0	0	1	0
Nematoda	Chromadorea	Diplogasterida	Neodiplogasteridae	0	0	1	1	0	0
Nematoda	Chromadorea	Monhysterida	Monhysteridae	1	2	1	3	2	3
Nematoda	Chromadorea	Rhabditida	Rhabditidae	0	0	1	0	0	1
Nematoda	Chromadorea	Rhabditida	Teratocephalidae	0	1	1	0	2	0
Nematoda	Chromadorea	Tylenchida	Anguinidae	0	0	1	0	0	0
Nematoda	Chromadorea	Tylenchida	Criconematidae	0	0	1	0	0	0
Nematoda	Chromadorea	Tylenchida	Tylenchidae	2	2	1	2	1	0
Nematoda	Chromadorea	Tylenchida	Tylenchulidae	0	0	1	0	0	0
Nematoda	Enoplea	Dorylaimida	Dorylaimidae	0	0	1	0	1	2
Nematoda	Enoplea	Dorylaimida	Longidoridae	0	0	1	0	0	0
Nematoda	Enoplea	Dorylaimida	NA	0	0	1	1	0	0
Nematoda	Enoplea	Dorylaimida	Tylencholaimidae	0	0	1	0	0	0
Nematoda	Enoplea	Enoplida	Alaimidae	0	0	0	0	0	1
Nematoda	Enoplea	Enoplida	Bastianiidae	0	0	1	0	0	0
Nematoda	Enoplea	Mermithida	Mermithidae	0	1	3	4	0	2
Nematoda	Enoplea	Mononchida	Mononchidae	1	1	1	1	1	1
Nematoda	Enoplea	NA	NA	1	1	0	1	1	0
Nematoda	Enoplea	Triplonchida	Prismatolaimidae	1	1	1	0	1	1
Nemertea	Enopla	Monostilifera	Tetrastemmatidae	0	0	0	0	1	0
Onychophora	NA	NA	Peripatopsidae	1	1	1	1	1	1
Placozoa	NA	NA	NA	0	0	0	0	1	1
Platyhelminthes	Catenulida	NA	Stenostomidae	1	1	1	1	1	1
Platyhelminthes	NA	Lecithoepitheliata	Prorhynchidae	1	1	0	0	0	0
Platyhelminthes	NA	Macrostomida	Microstomidae	2	1	0	1	1	1
Platyhelminthes	NA	NA	Bothrioplanidae	0	0	0	1	1	0
Platyhelminthes	NA	Proseriata	Archimonocelididae	1	1	0	0	0	0
Platyhelminthes	NA	Proseriata	Calviriidae	1	1	0	0	0	0
Platyhelminthes	NA	Proseriata	Coelogynoporidae	1	1	0	0	0	0
Platyhelminthes	NA	Rhabdocoela	Dalyelliidae	0	1	0	1	1	1
Platyhelminthes	NA	Rhabdocoela	Koinocystididae	0	0	1	0	0	0
Platyhelminthes	NA	Rhabdocoela	Polycystididae	0	0	1	0	0	0
Platyhelminthes	NA	Rhabdocoela	Promesostomidae	1	1	1	0	0	0
Platyhelminthes	NA	Rhabdocoela	Typhloplanidae	0	0	1	0	1	0
Platyhelminthes	NA	Tricladida	Dugesiidae	0	0	0	0	1	1
Platyhelminthes	NA	Tricladida	Planariidae	0	1	0	1	0	0
Porifera	Demospongiae	Axinellida	Axinellidae	0	0	0	0	0	1
Porifera	Demospongiae	Biemnida	Biemnidae	1	1	1	1	1	1
Porifera	Demospongiae	Bubarida	Dictyonellidae	0	1	1	2	0	1
Porifera	Demospongiae	Chondrillida	Chondrillidae	1	1	1	1	1	1
Porifera	Demospongiae	Dendroceratida	Darwinellidae	2	2	3	2	1	3
Porifera	Demospongiae	Dendroceratida	Dictyodendrillidae	2	2	2	2	1	2
Porifera	Demospongiae	Dendroceratida	Halisarcidae	0	1	1	1	0	0
Porifera	Demospongiae	Desmacellida	Desmacellidae	1	1	0	1	0	1
Porifera	Demospongiae	Dictyoceratida	Dysideidae	1	1	2	3	2	2
Porifera	Demospongiae	Dictyoceratida	Irciniidae	1	1	1	1	0	2
Porifera	Demospongiae	Dictyoceratida	NA	1	0	0	1	0	1
Porifera	Demospongiae	Dictyoceratida	Spongiidae	2	2	2	3	2	3
Porifera	Demospongiae	Haplosclerida	Chalinidae	0	0	0	1	0	1
Porifera	Demospongiae	Haplosclerida	Niphatidae	0	0	0	0	0	1
Porifera	Demospongiae	Merliida	Hamacanthidae	1	1	1	1	0	1
Porifera	Demospongiae	NA	NA	0	0	1	0	0	0
Porifera	Demospongiae	NA	NA	1	0	0	1	0	0
Porifera	Demospongiae	NA	NA	1	1	1	1	1	1
Porifera	Demospongiae	Poecilosclerida	Cladorhizidae	2	1	1	2	1	2
Porifera	Demospongiae	Poecilosclerida	Coelosphaeridae	1	1	2	1	1	2
Porifera	Demospongiae	Poecilosclerida	Crellidae	0	0	0	0	0	1
Porifera	Demospongiae	Poecilosclerida	Esperiopsidae	0	0	1	0	1	1
Porifera	Demospongiae	Poecilosclerida	Guitarridae	0	0	1	0	0	1
Porifera	Demospongiae	Poecilosclerida	Hymedesmiidae	1	2	1	2	1	1
Porifera	Demospongiae	Poecilosclerida	Isodictyidae	0	1	1	1	0	1
Porifera	Demospongiae	Poecilosclerida	Microcionidae	1	2	2	2	2	2
Porifera	Demospongiae	Poecilosclerida	Mycalidae	1	1	1	1	1	1
Porifera	Demospongiae	Poecilosclerida	NA	1	1	1	1	1	1
Porifera	Demospongiae	Sphaerocladina	Vetulinidae	1	1	1	1	1	1
Porifera	Demospongiae	Spongillida	Lubomirskiidae	0	0	1	0	0	0
Porifera	Demospongiae	Spongillida	Potamolepidae	1	1	1	1	1	1
Porifera	Demospongiae	Spongillida	Spongillidae	1	1	3	2	1	2
Porifera	Demospongiae	Suberitida	Halichondriidae	2	4	4	4	4	4
Porifera	Demospongiae	Suberitida	NA	1	1	1	1	1	1
Porifera	Demospongiae	Suberitida	Suberitidae	2	2	2	2	2	2
Porifera	Demospongiae	Tethyida	Tethyidae	1	1	0	0	0	1
Porifera	Demospongiae	Tetractinellida	Scleritodermidae	0	0	1	1	0	1
Porifera	Demospongiae	Verongiida	Aplysinidae	1	1	1	1	1	1
Porifera	Demospongiae	Verongiida	Ianthellidae	1	1	1	1	1	1
Porifera	Hexactinellida	Hexactinosida	Aphrocallistidae	0	1	2	2	1	1
Porifera	Hexactinellida	Hexactinosida	Farreidae	0	1	1	0	0	1
Porifera	Hexactinellida	Hexactinosida	Tretodictyidae	0	1	1	1	0	1
Porifera	Hexactinellida	Lyssacinosida	Euplectellidae	0	0	0	0	0	1
Porifera	Hexactinellida	Lyssacinosida	Leucopsacidae	1	1	1	1	1	1
Porifera	Hexactinellida	Lyssacinosida	Rossellidae	0	0	1	1	0	2
Porifera	Homoscleromorpha	Homosclerophorida	Plakinidae	2	2	2	3	2	3
Rotifera	Bdelloidea	Adinetida	Adinetidae	1	1	1	1	0	0
Rotifera	Bdelloidea	NA	NA	1	1	1	1	1	1
Rotifera	Bdelloidea	Philodinida	Philodinidae	0	0	0	0	0	1
Rotifera	Monogononta	Collothecaceae	Atrochidae	0	0	0	0	1	0
Rotifera	Monogononta	Flosculariacea	Flosculariidae	1	0	0	1	1	4
Rotifera	Monogononta	Flosculariacea	Hexarthridae	0	0	0	0	0	1
Rotifera	Monogononta	Ploima	Brachionidae	3	1	3	3	2	5
Rotifera	Monogononta	Ploima	Dicranophoridae	2	1	2	1	1	1
Rotifera	Monogononta	Ploima	Epiphanidae	0	0	1	0	1	0
Rotifera	Monogononta	Ploima	Gastropidae	0	0	1	1	1	1
Rotifera	Monogononta	Ploima	Lecanidae	1	2	2	2	1	2
Rotifera	Monogononta	Ploima	Lepadellidae	1	1	1	1	0	1
Rotifera	Monogononta	Ploima	Lindiidae	0	0	1	1	1	1
Rotifera	Monogononta	Ploima	Notommatidae	2	2	2	2	2	2
Rotifera	Monogononta	Ploima	Proalidae	1	1	1	1	1	1
Rotifera	Monogononta	Ploima	Synchaetidae	2	1	2	2	2	2
Rotifera	Monogononta	Ploima	Trichocercidae	1	1	1	0	0	1
Rotifera	Monogononta	Ploima	Trichotriidae	1	2	1	0	0	2
Tardigrada	Eutardigrada	Parachela	Hypsibiidae	3	4	4	1	2	2
Tardigrada	Eutardigrada	Parachela	Macrobiotidae	1	1	0	0	0	0
